# Supplementary material for: Electrophoretic Deposition and Characterization of Thin-Film Membranes Li7La3Zr2O12
Source: Membranes (Basel). 2023 Apr 27;13(5):468. doi: 10.3390/membranes13050468 (PMC10223024; doi:10.3390/membranes13050468)
Supplement: Supplementary file 1 [file membranes-13-00468-s001.zip]

Archive with 1 entries (1 files):
- membranes-2331142-supplementary.pdf
